# Supplementary material for: Practical 3D Reconstruction and 3D Printing of Veterinary CT Scans in Small Animals: A Technical Demonstration with Reader-Based Validation in Canine Cranial Trauma
Source: Vet Sci. 2026 Jun 24;13(7):610. doi: 10.3390/vetsci13070610 (PMC13431402; doi:10.3390/vetsci13070610)
Supplement: Supplementary file 1 [file vetsci-13-00610-s001.zip]

Archive with 1 entries (1 files):
- vetsci-4288952 Supplementary File S1.pdf
